# Supplementary material for: Optical imaging of voltage and calcium in isolated hearts: Linking spatiotemporal heterogeneities and ventricular fibrillation initiation
Source: PLoS One. 2019 May 14;14(5):e0215951. doi: 10.1371/journal.pone.0215951 (PMC6516663; doi:10.1371/journal.pone.0215951)
Supplement: S1 Appendix — Data obtained to calculate each parameter. (XLSX) [file pone.0215951.s001.xlsx]

## Sheet: Hoja1
		APD					Δ APD Magnitude					Δ CaT Magnitude					Δ APD Area					Δ CaT Area								APD					Δ APD Magnitude					Δ CaT Magnitude					Δ APD Area
CONTROL		# 1	# 2	# 3	# 4	# 5	# 1	# 2	# 3	# 4	# 5	# 1	# 2	# 3	# 4	# 5	# 1	# 2	# 3	# 4	# 5	# 1	# 2	# 3	# 4	# 5		VERAPAMIL		# 1	# 2	# 3	# 4	# 5	# 1	# 2	# 3	# 4	# 5	# 1	# 2	# 3	# 4	# 5	# 1	# 2	# 3	# 4	# 5
	PCL (ms)																												PCL (ms)
	350		171.487		146.448	170.936		4.79726		11.3552	17.0936		3.20076		5.28028	4.12808		1.12388		26.9055	6.98523		0.277906		1.6922	1.26601			350		133.062	124.272	134.342			11.5102	9.46181	20.8085			7.45937	3.82901	7.63303			0.736678	2.0386	19.1519
	250	143.487	150.709	145.726	130.777	155.672	7.98721	5.90667	9.37927	12.3976	15.5672	5.17979	3.74266	3.83675	7.49144	3.67017	26.563	3.18457	15.5452	31.4296	14.3803	3.44345	0.381851	3.19383	11.1032	6.08195			250		116.543	107.608	120.333			15.2812	7.5235	22.7354			9.61804	5.14491	10.782			4.4135	20.3476	25.9289
	200	120.821	140.033	126.642	117.83	131.933	8.4362	4.27154	10.0119	10.7356	12.1933	6.81763	3.74315	3.70418	7.82445	3.95799	17.8065	11.136	2.48243	40.7487	28.4369	8.57393	1.20697	0.654879	13.1351	8.01679			200		102.903	95.3239	105.499			10.7963	5.39024	20.227			11.4783	5.75047	12.6115			11.6911	47.2017	38.341
	190	115.244	133.442	121.429	114.492	124.15	6.33526	3.50217	6.00754	9.479	12.415	7.21527	3.61415	3.78467	7.52101	4.7245	29.3263	13.9556	9.57709	56.2635	32.7176	14.1956	2.23414	0.287993	38.7689	19.9625			190		98.5476	92.4562	101.377	128.169		8.94633	4.48159	17.6538	11.8169		11.728	5.86786	13.097	12.5493		12.7337	17.3356	44.3305	10.5071
	180	111.484	128.922	117.814	112.031	113.492	8.20805	2.88373	4.66033	9.06481	12.3492	8.23141	3.5217	3.44834	7.46649	3.40477	35.7406	7.40408	2.53919	44.2844	36.5793	15.2471	2.19239	0.130919	5.59365	21.627			180		93.9134	88.2023	99.9493	114.071		9.23251	4.17405	16.4212	10.4071		10.867	5.56768	12.0533	15.7786		18.3997	7.04225	47.0482	18.2608
	170	105.837	123.974	113.893	108.657	109.014	9.75346	2.74211	3.64976	7.83965	10.9014	11.4935	3.80331	3.19158	7.2231	4.27041	33.7857	23.6364	13.3657	68.0886	40.0425	43.3755	10.3664	1.22324	14.1649	32.7466			170		93.3462	87.6962	97.1041			8.77285	3.87184	14.3709			12.802	5.66343	11.902			23.7245	8.16327	40.3896
	160		118.571	109.569	105.036	121.636		2.90048	3.03393	7.42664	11.1636		4.41242	2.95977	7.70601	8.64908		37.0445	20.4396	65.3888	34.1002		20.4424	8.49315	46.7423	39.591			160		97.9795	84.4577	95.3939			11.9027	2.99549	18.0741			9.93455	5.84785	18.7177			20.0411	10.0891	56.6235
	155		117.105					3.38558					5.93641					60.4471					41.7517						155		87.8718					5.04991					9.78676					18.156
	150		112.202	105.792		106.786		4.14321	3.88377		11.6786		7.52181	4.61023		14.2036		67.8779	57.165		42.2676		50.3303	38.9156		52.3035			150		86.5648	82.6937				4.27543	3.07813				8.69761	5.97471				15.0436	10.1691
	145		105.95	104.446				5.18561	3.5006				8.74884	6.10309				69.7048	75.5497				50.4438	56.0388					145		83.8863			95.2898		3.7689			10.529		9.95038			12.413		11.5497			16.5906
	140		102.176	100.588				5.03392	3.76417				9.62766	7.04803				70.1619	75.556				58.1483	67.0124					140		82.3605	79.5771	86.0079	92.5899		4.08744	3.14006	13.4936	10.259		10.4746	6.55727	13.0015	13.223		16.1993	37.6849	56.6711	18.0756
	135		97.5953	97.0575				5.35145	4.47176				12.0907	8.39035				77.7005	82.2399				72.5696	72.6405					135		80.996			88.8644		4.63007			9.88644		11.6334			12.3407		33.7964			20.1246
	130		93.9414	94.4417				5.15176	4.23651				13.7433	9.44894				83.0413	72.3333				79.552	64.2402					130		80.1554	76.6509	73.8274	84.4584		4.84653	2.75286	21.5016	7.44584		13.0632	6.71502	15.5179	15.6625		39.0677	45.4506	35.2603	22.5479
	125		88.7703	91.4367				8.71701	4.66044				15.8298	11.7644				85.8526	63.4071				84.7711	67.7878					125		78.5957			79.1807		4.75963			8.91807		14.1606			15.2458		22.473			26.4506
	120			77.076					14.162					23.0319					80.9951					83.9761					120		76.6073	73.7148	76.5116	71.6088		4.7797	2.98696	14.4355	7.16088		15.1734	8.13482	18.924	17.5174		21.0736	42.4368	78.2136	19.6152
	115			71.3044					18.3991					26.5727					84.5868					93.4244					115		74.6382	71.7739		65.4798		5.01	2.64639		5.54798		16.599	7.64729		19.3561		25.5311	23.5935		24.9861
	110																												110		72.6131	70.061		60.7203		5.18613	2.60292		6.07203		17.388	7.76081		22.7839		17.9628	22.8403		35.6038
	105																												105		70.3219	68.3083				5.05911	2.606				18.5715	8.34756				14.755	26.6143
	100																												100		65.0128	66.4502				9.74319	2.60139				17.103	8.79151				45.4263	27.9167
	95																												95		63.1356	64.2589				5.61749	2.44763				21.3185	9.35196				39.0385	25.8235
	90																												90		61.3925	61.4295				5.83852	2.54435				21.8598	10.3393				64.0918	45.092
	85																												85			58.2399					2.65724					13.3655					56.5505
	80																												80			54.3013					3.12916					14.4564					61.3988
[truncated: 5 more columns]
